# Supplementary material for: epiflows: an R package for risk assessment of travel-related spread of disease
Source: F1000Res. 2019 Sep 12;7:1374. Originally published 2018 Aug 31. [Version 3] doi: 10.12688/f1000research.16032.3 (PMC6738191; doi:10.12688/f1000research.16032.3)
Supplement: Arrivals of non-resident tourists at Brazilian national borders by country of residence — Annual volumes of air, land and water border crossings for Brazil relative to inbound tourism from years 2011 to 2015 obtained from the World Tourism Organisation (UNWTO). [file f1000research-7-22646-s0000.tgz]

Archive with 1 entries (1 files):
- 1bee1da2-0ca4-4046-a66e-ecf95a842571_Supp_file_1.xlsx
