# Supplementary material for: epiflows: an R package for risk assessment of travel-related spread of disease
Source: F1000Res. 2019 Sep 12;7:1374. Originally published 2018 Aug 31. [Version 3] doi: 10.12688/f1000research.16032.3 (PMC6738191; doi:10.12688/f1000research.16032.3)
Supplement: Arrivals of non-resident tourists at Brazilian national borders by country of residence — Annual volumes of air, land and water border crossings for Brazil relative to inbound tourism from years 2011 to 2015 obtained from the World Tourism Organisation (UNWTO). [file f1000research-7-22646-s0000.tgz › 1bee1da2-0ca4-4046-a66e-ecf95a842571_Supp_file_1.xlsx]

## Sheet: Yearbook 0112
World Tourism Organization (2016), Yearbook of Tourism Statistics dataset [Electronic], UNWTO, Madrid, data updated on 27/04/2016.
Conceptual references and technical notes are available in the Methodological Notes to the Tourism Statistics Database:
http://statistics.unwto.org/news/2016-02-22/methodological-notes-tourism-statistics-database-2016-edition
BRAZIL
1. Arrivals of non-resident tourists at national borders, by country of residence
		2011	2012	2013	2014	2015	Market share 2015	% Change 2015-2014
	0
TOTAL		5433354	5676843	5813342	6429852	6305838	100	-1.92872
AFRICA		86511	92349	94832	128252	110983	1.76	-13.4649
CENTRAL AFRICA		37221	37779	38587	48666	48297	0.765909	-0.75823
Angola		37221	37779	38587	48666	48297	0.765909	-0.75823
SOUTHERN AFRICA		22754	23047	21212	26287	27260	0.432298	3.70145
South Africa		22754	23047	21212	26287	27260	0.432298	3.70145
WEST AFRICA		5993	6898	7076	11168	6068	0.0962283	-45.6662
Cabo Verde		2736	3235	3158	2906	2584	0.0409779	-11.0805
Nigeria		3257	3663	3918	8262	3484	0.0552504	-57.831
OTHER AFRICA		20543	24625	27957	42131	29358	0.465569	-30.3173
Other countries of Africa		20543	24625	27957	42131	29358	0.465569	-30.3173
AMERICAS		3401592	3582256	3726448	4040566	4208508	66.7399	4.1564
CARIBBEAN		4246	4292	4940	4659	6003	0.0951975	28.8474
Cuba		4246	4292	4940	4659	6003	0.0951975	28.8474
CENTRAL AMERICA		38633	38862	47580	57309	47706	0.756537	-16.7565
Costa Rica		10125	10284	11771	15911	11450	0.181578	-28.0372
Guatemala		5453	5294	6497	8408	6112	0.0969261	-27.3073
Panama		7344	7496	8512	9805	10081	0.159868	2.81489
Other countries of Central America		15711	15788	20800	23185	20063	0.318165	-13.4656
NORTH AMERICA		729756	716583	737175	844969	734450	11.6471	-13.0797
Canada		70358	68462	67610	78531	68293	1.08301	-13.0369
Mexico		64451	61658	76738	109637	90361	1.43297	-17.5817
United States of America		594947	586463	592827	656801	575796	9.13116	-12.3333
SOUTH AMERICA		2628957	2822519	2936753	3133629	3420349	54.241	9.14977
Argentina		1593775	1671604	1711491	1743930	2079823	32.9825	19.2607
Bolivia, Plurinational State of		85429	112639	95028	95300	108149	1.71506	13.4827
Chile		217200	250586	268203	336950	306331	4.8579	-9.0871
Colombia		91345	100324	116461	158886	118866	1.88502	-25.1879
Ecuador		25495	26462	29324	42349	34899	0.55344	-17.5919
French Guiana		9457	9278	10175	5113	13	0.000206158	-99.7457
Guyana		4314	3400	4286	4973	4551	0.0721712	-8.48582
Paraguay		192730	246401	268932	293841	301831	4.78653	2.71916
Peru		86795	91996	98602	117230	113078	1.79323	-3.54176
Suriname		3952	4859	3430	3379	4999	0.0792757	47.9432
Uruguay		261204	253864	262512	223508	267321	4.23926	19.6024
Venezuela, Bolivarian Republic of		57261	51106	68309	108170	80488	1.2764	-25.5912
EAST ASIA AND THE PACIFIC		260642	294228	299432	344017	295541	4.68678	-14.0912
NORTH-EAST ASIA		163855	189036	191704	187660	173891	2.75762	-7.33721
China		55978	65945	60140	57502	53064	0.841506	-7.71799
Japan		63247	73102	87225	84636	70102	1.1117	-17.1724
Korea, Republic of		44630	49989	44339	45522	50725	0.804413	11.4296
AUSTRALASIA		44451	52503	53952	80149	55197	0.875332	-31.132
Australia		35642	43161	45079	67389	44896	0.711975	-33.3779
New Zealand		8809	9342	8873	12760	10301	0.163357	-19.2712
OTHER EAST ASIA AND THE PACIFIC		52336	52689	53776	76208	66453	1.05383	-12.8005
Other countries of Asia		52130	52377	53447	75910	66229	1.05028	-12.7533
Other countries of Oceania		206	312	329	298	224	0.00355226	-24.8322
EUROPE		1662829	1685728	1669697	1891174	1667405	26.4422	-11.8323
CENTRAL/EASTERN EUROPE		50601	56170	62044	76016	65602	1.04034	-13.6997
Czech Republic		6774	7657	8066	8529	8537	0.135382	0.0937976
Hungary		5045	5240	5713	6450	7058	0.111928	9.42636
Poland		16427	18132	22727	24068	24363	0.386356	1.22569
Russian Federation		22355	25141	25538	36969	25644	0.406671	-30.6338
NORTHERN EUROPE		267938	274391	284133	348589	301794	4.78595	-13.4241
Denmark		22208	22780	21261	22743	23136	0.366898	1.728
Finland		13049	11994	12258	13413	11943	0.189396	-10.9595
Ireland		16871	18457	19352	19467	17651	0.279915	-9.32861
Norway		30462	30319	28069	33749	25699	0.407543	-23.8526
Sweden		35784	35293	33461	42214	34096	0.540705	-19.2306
United Kingdom		149564	155548	169732	217003	189269	3.00149	-12.7805
SOUTHERN EUROPE		610027	585512	577548	573408	522495	8.28589	-8.87902
Greece		6423	6343	6304	7849	7146	0.113324	-8.95655
Italy		229484	230114	233243	228734	202015	3.20362	-11.6813
Portugal		183728	168649	168250	170066	162305	2.57388	-4.56352
Spain		190392	180406	169751	166759	151029	2.39507	-9.43277
WESTERN EUROPE		647075	681971	657445	781301	683811	10.8441	-12.4779
Austria		26560	28035	25929	28532	26575	0.421435	-6.85897
Belgium		32773	34169	33356	42964	34423	0.545891	-19.8794
France		207890	218626	224078	282375	261075	4.14021	-7.54316
Germany		241739	258437	236505	265498	224549	3.56097	-15.4235
Netherlands		72162	73133	69187	81655	66870	1.06045	-18.1067
Switzerland		65951	69571	68390	80277	70319	1.11514	-12.4045
EAST MEDITERRANEAN EUROPE		41646	33523	33128	43340	35891	0.569171	-17.1874
Israel		41646	33523	33128	43340	35891	0.569171	-17.1874
OTHER EUROPE		45542	54161	55399	68520	57812	0.916801	-15.6276
Other countries of Europe		45542	54161	55399	68520	57812	0.916801	-15.6276
SOUTH ASIA		21530	22096	22719	25675	23259	0.368849	-9.40993
India		21530	22096	22719	25675	23259	0.368849	-9.40993
NOT SPECIFIED		250	186	214	168	142	0.00225188	-15.4762
Other countries of the World		250	186	214	168	142	0.00225188	-15.4762
