# Supplementary material for: epiflows: an R package for risk assessment of travel-related spread of disease
Source: F1000Res. 2019 Sep 12;7:1374. Originally published 2018 Aug 31. [Version 3] doi: 10.12688/f1000research.16032.3 (PMC6738191; doi:10.12688/f1000research.16032.3)
Supplement: Trips abroad by Brazilian resident visitors to countries of destination — Annual volumes of air, land and water border crossings for Brazil relative to outbound tourism from years 2011 to 2015 obtained from the World Tourism Organisation (UNWTO). [file f1000research-7-22646-s0001.tgz › d2f632e3-4090-4a77-ad46-06346a3a8ce9_Supp_file_2.xlsx]

## Sheet: Outbound tourism
World Tourism Organization (2017), Data on Outbound Tourism (calculated on basis of arrivals in destination countries) dataset [Electronic], UNWTO, Madrid, data updated on 11/01/2017.
Conceptual references and technical notes are available in the Methodological Notes to the Tourism Statistics Database:
http://statistics.unwto.org/news/2016-02-22/methodological-notes-tourism-statistics-database-2016-edition
BRAZIL
Outbound tourism - trips abroad by resident visitors to countries of destination (basis: arrivals in destination countries)
	SERIES	2011	2012	2013	2014	2015	% Change 2015-2014
Albania	VFN	1871	1084	1956	1892	4599	143.076
Algeria	VFN	458	452	339	446	354	-20.6278
Angola	TFR	29738	29336	43615	44001	70184	59.5055
Antigua and Barbuda	TFR	275	270	289	344	425	23.5465
Argentina	TFN	1282374	1217374	972594	1081838	962610	-11.0209
Armenia	TFR	11203	11394	12967	12544	760	-93.9413
Aruba	TFR	22413	21070	23293	24733	20080	-18.8129
Australia	VFR	29980	31640	35670	44190	44960	1.74248
Austria	TCER	50796	68257	72504	77928	81639	4.76209
Azerbaijan	VFR	500	516	817	729	788	8.09328
Bahamas	TFR	6595	7476	8880	9350	8388	-10.2888
Bahrain	VFN	2252	2366	2947	3465	4463	28.8023
Barbados	TFR	4842	4633	4700	5573	4080	-26.7899
Belarus	TFN	29	31	19	16	31	93.75
Belgium	TCER	45160	49726	52033	61909	64353	3.94773
Benin	TFR	120	360	220	255	325	27.451
Bhutan	TFN	304	462	556	583	538	-7.7187
Bolivia, Plurinational State of	TFN	60767	60419	73062	84085	87035	3.50835
Bosnia and Herzegovina	TCER			2703	2786	3156	13.2807
Botswana	TFR		504	3045	1109
British Virgin Islands	TFR	947	795	819
Cambodia	TFR	3616	5110	6860	9916	10618	7.07947
Canada	TFR	87904	93570	93757	99901	112268	12.3793
Cayman Islands	TFR	681	662	852	842	941	11.7577
Chile	TFN	324594	373840	362162	407740	455965	11.8274
China	VFN	97912	99445	95754	94559
Colombia	TFR	90646	83112	89757	124718	136917	9.78127
Congo, Democratic Republic of the	TFN	1708		3169
Costa Rica	TFN	14449	15071	15934	17705	19272	8.85061
Croatia	TCER	22083	30913	56459	56911	60735	6.71926
Cuba	VFR	14507	16174	17573	19513	22001	12.7505
Curaçao	TFR	8825	9270	10840	12049	9984	-17.1384
Czech Republic	TCEN	43248	59782	63916	68273	63312	-7.26642
Denmark	TCER		12152	12646	10406	13371	28.4932
Dominica	TFR	48	45	65	62	78	25.8065
Dominican Republic	TFR	76625	79937	91314	112683	139194	23.5271
Ecuador	VFN	17543	18174	19230	21772	20618	-5.30039
Egypt	VFN	17249	15554	12117	10991	12615	14.7757
El Salvador	TFN	4816	4099	4974	5049	5221	3.40662
Estonia	TCER	1985	3167	2975	2522	3431	36.0428
Finland	TCER	6563	8123	7397	9543	8956	-6.15111
French Guiana	TFR	5157	4131	4007	4121	6874	66.8042
French Polynesia	TFR	2530	2787	3064	2767	2357	-14.8175
Georgia	THSR	125	410	69	232	511	120.259
Germany	TCER	237125	279092	292152	303179	309670	2.14098
Greece	TFR	52118	31125	27355	52217	65588	25.6066
Grenada	TFN	354	385	462	404	317	-21.5347
Guinea	TFN	4668	1846	359	90	92	2.22222
Honduras	TFN	2684	4418	4589	3303	2766	-16.2579
Hong Kong, China	TFR	34579	33174	33990	32993	29022	-12.0359
India	TFN	17268	18440	18551	19563	20610	5.35194
Iran, Islamic Republic of	VFN	735	727	809	1043	1169	12.0805
Israel	TFR	53054	56637	53987	50070	42304	-15.5103
Italy	TFN	293309	310575	394696	440753	461416	4.68811
Jamaica	TFR	1597	2071	2771	2925	3249	11.0769
Japan	VFN	18470	32111	27105	32310	34017	5.28319
Jordan	TFN	8317	9133	10870	10511	6994	-33.4602
Kazakhstan	VFR	608	727	508	617	658	6.64506
Korea, Republic of	VFN	14639	15761	15739	15651	15569	-0.523928
Kuwait	VFN	1252	1209	1286	1322	1275	-3.55522
Latvia	TCER	1647	1577	2017	2262	2044	-9.63749
Lebanon	TFN	13431	13383	13603	14034	15834	12.826
Liechtenstein	TCER		401	417	452	321	-28.9823
Lithuania	TCER	1543	1889	1506	1262	1483	17.5119
Luxembourg	TCER	2547	3880	3482	4726	5008	5.96699
Madagascar	TFN					142
Malaysia	TFR	9254	9540	12897	14441	13114	-9.18911
Maldives	TFN	2342	3061	3675	4321	5082	17.6117
Mali	TFR	204	100	85	83
Mauritius	TFR	2235	3217	2886	2456	1949	-20.6433
Mexico	TFR	196266	233931	260220	300919	286807	-4.68963
Monaco	THSN	2947	3080	2469	2785	2227	-20.0359
Montenegro	TCEN				1151	1224	6.34231
Morocco	TFN	14552	15142	25639	22157	25684	15.9182
Namibia	TFN	2038	2392	2981	2427	1949	-19.6951
Nepal	TFN	1859	1630
New Zealand	VFR	11587	10272	10624	12240	13152	7.45098
Nicaragua	TFN	3659	3665	3898	4192	4450	6.15458
Nigeria	VFN	10080	19920		13581	14500	6.76681
Norway	TCER		25065	25128	23662	24212	2.3244
Pakistan	TFN	500	467
Palau	TFN	113	61	176	138	55	-60.1449
Panama	VFR	47890	59687	67518	81950	88348	7.8072
Paraguay	TFN	176440	171925	191451	183127	190003	3.75477
Peru	TFR	117537	126085	143538	147875	148312	0.29552
Philippines	TFR	2078	2559	3043	2926	3495	19.4463
Poland	TCER	10890	14826	16687	17982	16441	-8.56968
Portugal	TCER	440787	479115	504473	561564	532664	-5.14634
Romania	TCER	2986	4158	3707	4712	5297	12.4151
Russian Federation	VFN	29840	33647	37386	33301	34610	3.93081
Rwanda	VFN	308	270	264	315	393	24.7619
San Marino	VFN	3394	4043	3466	2968	3667	23.5512
Saudi Arabia	TFN	1006.64	1237.14	1283.81	1454.27	868	-40.3138
Serbia	TCEN				1529	1652	8.04447
Seychelles	TFR	348	361	550	671	653	-2.68256
Sierra Leone	TFR	127	96	66	25	93	272
Singapore	VFR	14209	18860	19717	21254	20400	-4.01807
Sint Maarten (Dutch part)	TFN	5766	4849	4725	5668
Slovakia	TCEN	3309	3448	4719	4229	5666	33.9797
Slovenia	TCEN	4290	6075	9475	9514	10711	12.5815
South Africa	TFR	54183	78376	82730	39082	29339	-24.9296
Spain	TFR	369909	410182	392231	440781	533695	21.0794
Sri Lanka	TFR	362	476	803	1071	1341	25.2101
Suriname	TFR	14427	19452	23084	14269	10756	-24.6198
Sweden	TCER	14906	17460	19347	19524	20724	6.14628
Switzerland	THSR	79080	84167	86529	93311	95972	2.85175
Syrian Arab Republic	TCEN	1509
Taiwan Province of China	TCER	3706	3770	3550	3883	3467	-10.7134
Tajikistan	VFR	1	15	10	10
Tanzania, United Republic of	VFR	1308	2400	2926	7303	2124	-70.9161
Thailand	TFR	21231	26997	34176	43694	44414	1.64782
The Former Yugoslav Republic of Macedonia	TCEN	252	411	626	626	450	-28.115
Timor-Leste	TFR	978	1722	707	642	611	-4.82866
Trinidad and Tobago	TFN	2404	2644	2450	1996	2572	28.8577
Tunisia	TFN	1376	2171	2354	2027	1694	-16.4282
Turkey	TFN	63974	70204	86239	73679	67003	-9.06093
Turks and Caicos Islands	TFR		605	1185	1890	1546	-18.2011
Uganda	TFR	102	415	420	524	381	-27.2901
Ukraine	TFR	2740	4494	4893	2471	2796	13.1526
United Kingdom	VFR	276000	259500	258000	293000	324000	10.5802
United States of America	TFR	1508279	1791103	2060291	2263996	2218883	-1.99263
United States Virgin Islands	THSN	338	491	364	620	249	-59.8387
Uruguay	VFN	426315	396828	392992	461675	429098	-7.05626
Uzbekistan	TFR			2
Venezuela, Bolivarian Republic of	TFN	58550	69255	79182	72838	84603	16.1523
Zimbabwe	VFR	4096	1961	1953	1873	1718	-8.27549
END
